# Supplementary material for: Chemical disguise of myrmecophilous cockroaches and its implications for understanding nestmate recognition mechanisms in leaf-cutting ants
Source: BMC Ecol. 2016 Aug 5;16:35. doi: 10.1186/s12898-016-0089-5 (PMC4974750; doi:10.1186/s12898-016-0089-5)
Supplement: Supplementary file 2 — 10.1186/s12898-016-0089-5 The raw chemical data (total ion count) per sample for Acromyrmex colonies. Peaks are numbered according to Table 1 and additional file 1; sample names include information about colony number and whether the sample is a cockroach (“roach”) or a worker (“mw”). [file 12898_2016_89_MOESM2_ESM.csv]

peak	388-mw-01_40_dbc.d	388-mw-02_40_dbc.d	388-mw-03_40_dbc.d	388-mw-04_40_dbc.d	388-mw-05_40_dbc.d	409-mw-01_40_dbc.d	409-mw-02_40_dbc.d	409-mw-03_40_dbc.d	409-mw-04_40_dbc.d	409-mw-05_40_dbc.d	432-mw-02_40_dbc.d	432-mw-03_40_dbc.d	432-mw-04_40_dbc.d	432-mw-05_40_dbc.d	432-mw-06_40_dbc.d	388-roach-01_40_dbc.d	388-roach-02_40_dbc.d	388-roach-03_40_dbc.d	388-roach-05_40_dbc.d	432-roach-01_40_dbc.d	432-roach-02_40_dbc.d	432-roach-03_40_dbc.d	409-roach-01_40_dbc.d	409-roach-02_40_dbc.d	409-roach-03_40_dbc.d	409-roach-04_40_dbc.d-badsample	409-roach-05_40_dbc.bafdsample
1	15075720	19605081	14004838	11431058	6788990	5993653	8239812	1252239	12744009	780356	1412982	5137843	56983	11094169	6298612	662002	9346270	1319003	8130001	13119517	9557400	7242542	1541798	2624676	1994041	2485072	6653430
2	14346531	38331941	19969539	45529811	35412701	79741444	103968851	18218710	32927621	76948512	37579364	17093653	47121954	54565866	30139926	74821578	23542945	21776469	16884337	15386305	15779469	14478987	8697986	61639357	21388488	18720047	14732340
3	2443678	3309570	803545	1793034	751997	1445424	2992347	3778042	629543	1610546	440462	353560	372730	662828	238894	8858619	5645518	2741796	3609412	246193	463848	478073	217860	13099502	10891915	89770	183239
4	7894540	10812109	92733388	8582866	122003545	3943962	3600393	109376	1413612	1427704	191065	2240859	2750373	2864626	3913401	24241405	14463983	13102350	12510921	2214324	1660429	2353669	1594803	26594854	27358322	340943	2683408
5	21976292	24169606	12994487	13608427	14975191	1925890	854622	3869572	3276453	333341	42410	1582480	864739	536047	41536	5597708	3155112	4498676	3366039	1016053	1171273	721865	255567	5897716	8072339	269615	528309
6	5608668	4183493	3257830	3247579	3423308	562382	930387	1001592	388898	322893	244697	44052	326183	633401	190660	16331086	11435063	11519316	8857747	99312	246677	368388	251315	18772961	19699212	1531660	471138
7	9244375	10469164	6315096	9746552	10581215	8243229	11274143	1969733	14062467	8403304	5047698	4890856	6123167	10783230	20996	5664158	3088364	4666798	3088245	5187849	5120375	6379605	4882828	6748277	6838976	5161087	5994358
8	6346645	6894344	3944241	4285176	5678220	1060916	2356633	1726594	981298	1498095	959801	1099605	540342	550332	355022	10448126	8417173	8770224	6756497	843379	863766	1121794	1268405	13756890	16503295	298911	928409
standard	1043263001	1316169670	801583532	994859968	1020858440	998137468	1169431853	481160295	1648094419	1070303758	665320215	708851121	773530048	1348620407	689348549	679126545	540766013	510952984	436237864	808130759	811538866	915853542	776288229	886815198	778770976	1002423637	1065400595
9	18970759	28722522	8215394	29587171	11427097	4337572	5379753	4382904	3386233	3748896	2061076	2960098	2142397	3478334	99209	6426237	3330083	4141607	2793150	653330	338785	1041290	363125	6024228	6640604	481500	67818
10	31875151	62153022	16744082	13224333	49921201	4565347	10225945	9567903	16255843	13695398	6480130	5740102	3151519	16165906	394579	863570	130305	8132868	3574344	1454177	3461118	4409944	11505173	4883027	12143078	235895	1976169
11	18482720	22785317	11198984	18404508	14784039	2748832	4176277	1971275	2455019	2837369	1950062	1931181	1785942	2311219	371998	13755745	9714750	10167571	7463285	909752	1374832	1175144	3283904	15283480	18831565	680281	490636
12	56673937	61069411	14077094	101931070	26173839	18312682	17968968	5830812	19081987	13099074	22900118	22145737	23883936	18621860	1302456	11565312	6037989	7723272	5418131	1715077	1437644	1729229	553228	10835273	14263210	49633	2044423
13	31218994	40825535	16485432	33344382	22616990	8941411	10980441	2156465	7428449	8080887	4425354	5924179	4614509	6711368	4825818	15490629	10406095	9223767	7948454	2319444	772435	2319160	2004965	16478233	17403967	105912	749647
14	10574525	24523978	14368287	16960910	15502894	19812848	43756452	10512210	9680080	26889139	17929994	13822200	14258446	17183378	19157141	15615759	6531356	4303426	5056969	10638451	8839128	11554575	6678958	13965489	7305126	8175503	13655713
15	265478224	321360675	51578473	231017595	83617227	82125625	49355405	11767305	67564668	46797571	75047008	113117556	93732982	85617228	44651609	10563188	1818344	7436638	10271158	1003098	6446654	1092681	671158	12629132	19707822	1250028	3031084
16	19648313	44307992	37088982	37760019	27623712	40661282	88452402	4432293	34749105	59453669	25162520	24998552	28275228	42692197	40894945	39026666	15727315	43395008	19410142	16158709	14599158	18021846	719641	33748409	23817386	9461102	17992277
17	154304704	99098930	61494068	45947427	67581803	94141157	359209222	42260061	592326242	267498821	607619802	457596812	152833181	229298252	115961646	28266902	27665434	28502049	71246362	346664379	181405324	184990598	165098049	324396704	63173050	114629516	216675604
18	52834994	68307644	21589318	46800906	22281589	10357240	3054952	1473311	13732435	3585345	1100529	3890075	6461311	7403760	2801722	11115739	8274507	7131897	7373564	1511239	2640220	430889	311235	18575197	17731204	695986	889477
19	18746975	29482558	31438358	25049253	26307553	48506120	105628535	121091210	37469224	64742253	19880506	3890075	25104370	35518798	32321040	40377627	2110474	168659577	29275934	12129650	10535833	12671571	2196707	30985359	47721653	6977412	14139681
20	67089253	48700163	1716134	80902422	2199244	4862532	6326840	679828	797505	1908416	758229	3890075	2354381	2058137	8382816	311629	876359	318366	7262194	1839572	2983866	2400225	329303	1806770	4341146	175028	167582
21	80409588	147031517	5331768	51331175	3962548	926410	8674269	707330	3419335	2306704	1631490	3890075	173172	2008022	4643682	9622160	403953	1861243	7193876	875025	2807420	1791233	1366340	5812951	905459	205842	2332077
22	1572189048	908489359	414558861	865074923	187584018	25568884	2160564	421961	10796369	4377217	42922896	62205130	286332588	129626549	437487542	67317730	633517	3244	194066	12283351	26795463	66664228	75241	54044839	61866545	13978390	43320580
23	274131575	424815731	78837743	215175704	118917518	49394218	2714157	21630597	26308205	67088213	33781222	79912	26951803	39711454	40835347	55250475	16840062	18551006	59908128	42660842	77600552	36213808	45483317	99610613	107893720	23603688	99601016
24	73327402	81653093	167938863	72307679	43413910	63797417	147595840	15700659	62423363	92530813	41862125	95799602	103304231	92603172	6719768	93920563	33010015	22386950	68608613	30929445	42743094	24443159	17222917	85206575	64723552	15701741	37363639
25	52539271	22320719	16237398	44089943	18590091	28013647	57581551	30661508	23129107	47564902	1536247	4022192	9481028	33241562	1422349	21749181	9053690	6081401	13299998	5898233	4399935	5259588	1013791	20585720	15531466	2759176	2550448
26	20267121	17979166	49853137	49733801	40550785	92716955	172491184	31982189	83135607	132952247	13975964	12785729	124643493	63098533	40345671	56736174	8313651	17078474	20199104	11689925	11574487	18368011	7958500	81888674	45718618	9036506	15969817
27	1761256971	2214151431	242104507	315993976	66414311	13456197	3952080	5583384	1475508	228755	36216056	22272	48829310	59584688	9652740	47270863	12026627	36258718	151745358	77570496	92614902	83380720	37867402	62266673	25728184	8227660	74759273
28	392253195	297905682	460034570	150308051	181003626	26800450	3494848	19367120	20241526	627487	133491846	1436374	1869899	67195520	8412066	39973354	1785218	21280345	73591056	53148167	76879282	71532083	49493893	104528217	114022615	15653429	107403680
29	81275836	157361887	27357645	84896478	58975099	21339861	8976875	17783531	22206331	18384193	18292998	88991	8154895	22710208	3253827	27721191	11421683	542673	2511830	23204090	28267027	50047695	66633031	72681544	110501054	13977641	102573143
31	68989968	71972388	201473011	63822873	42992862	67397810	150535500	14226776	53086200	93937444	50157235	66057793	96126109	97316305	94721329	80161615	26169393	20836212	50163467	33097472	50327546	25980630	29706284	104431182	113073502	21664894	69846344
33	5848711	203117	203117	203117	203117	55788155	143208695	8221082	49617688	79188324	32297076	10184888	3401091	20036323	16455554	29957690	4788491	7424131	16205873	29314336	22351861	37237041	26200512	37936123	31325151	5998201	12338221
34	856317244	885524862	381129225	74358250	214372180	9755488	2584019	4087232	813651	1585091	23549226	29867168	69373866	31761643	15439043	72447372	4239729	57516218	132739836	42985231	58295590	86278551	44130516	145041035	69887631	10545672	184086080
35	27316978	195115994	119405922	6092164	24188662	5250999	17420863	260509	5730127	10700579	4129277	5811287	16929044	13286478	2241536	12882109	2938604	29046765	1317913	2523594	18288363	39457538	6278206	14939749	6794251	861982	19505839
37	44309979	86663104	10313761	38446553	36881492	11572521	34703366	4311309	21528643	12893545	2954995	3609748	109833	5514718	804852	11170712	1174251	3969489	8425144	7221515	8455407	20314173	6755036	12626036	18571941	2890100	15081554
38	40220158	8853635	256251890	27586027	20007366	23712886	52842263	4563034	14966186	30747157	23930714	23814550	44960130	45991296	45208896	36448841	7022585	10588234	27878349	15341739	22557919	15639187	23126759	62725709	76734891	9804024	54765582
39	2733888	1405254	15578279	3219442	4247286	1295541	2766034	12992473	4559417	1834815	9589649	21485135	8108033	10330058	18718035	1854685	1033369	1999624	116034	128712	483321	273444	688091	939446	3364765	624169	3716879
40	6014113	37517054	23543555	43262205	33105594	28377645	124625424	23314247	29457690	48899989	9492161	7414126	15229165	13804884	1243860	44573376	17330434	13076162	6902052	3251194	1256372	3793251	2909253	17536336	4768431	4725732	5536723
41	65474844	550807095	354745394	19558194	378654578	57905564	33456114	20920484	23580977	45075072	11173161	1444026	18103441	27728159	1379876	56089472	21706982	45404246	192958700	11349646	7309070	60100744	48255911	40654782	17405971	14844515	108515520
44	17306972	15181461	128098246	9184924	12187324	9002941	13438010	4809087	5614943	10480345	3463493	3880772	5727533	14683035	2889285	12969941	4278801	5923058	7637461	6623485	7116202	9040057	11455919	23222836	25680584	3208208	21781993
50	28747413	53085049	206105635	11569609	217684859	397043486	155124659	94279886	174834768	271496283	1542923	837089	539640	15805346	1308005	22258907	2026188	26614968	20175565	31895759	15258021	52935533	47095815	57350074	22277003	28040300	76725380
53	34556555	35498725	17830855	13353919	18890154	27705276	28098752	9570141	14133155	23071573	2087989	7078900	6439827	12885423	2743149	9762689	3654129	14337593	4087695	1757015	1376333	2131486	3394535	10490511	16634021	1658583	2971377
55	12943118	11802894	43847778	7658161	58469871	304032969	215189436	75108063	195941059	237567125	788014	1807969	2309521	9743679	7233384	8357977	4756417	9866580	5426384	17924856	5793962	29233702	26700566	29683033	16631843	16324212	50004272
58	815015	1882774	4263626	2256596	6115558	57982483	40011342	8582771	35319130	385531	385531	490571	185788	900558	22751021	109082	130143	1524666	553207	1118393	721775	2072573	2204710	3533220	2657953	3139822	4045704
59	83990953	12410175	30397064	7631566	8540847	7928866	680061	3433247	436742	489255	735395	17483019	1333337	1535355	1150660	298436	135383	1332757	1177563	1200682	1205147	1170588	405596	1383913	2993156	1507447	1396121
60	159052432	42236906	24227628	12928630	5795192	13525160	300445	1803226	334936	1824242	920562	23277481	5136905	2799733	3221270	984140	363294	461551	1210636	1053544	745462	596792	8049276	694647	2267418	1047631	2387062
61	113621290	53238194	48355555	20059712	20640701	12581688	334418	4057555	541979	2693935	821722	10826838	2288120	1030887	1078366	3038083	393877	1263189	3401793	4039074	3516856	7577111	1408648	2049029	2880693	1984499	2467990
62	209382506	127123166	68922349	25239351	8188133	23718096	2225922	4547805	181810	6095787	1957380	16014636	7532946	4491000	10991947	1561222	38238	919089	3401028	929963	916534	778288	1574843	3235408	2060377	1288525	1342162
