# Supplementary material for: Chemical disguise of myrmecophilous cockroaches and its implications for understanding nestmate recognition mechanisms in leaf-cutting ants
Source: BMC Ecol. 2016 Aug 5;16:35. doi: 10.1186/s12898-016-0089-5 (PMC4974750; doi:10.1186/s12898-016-0089-5)
Supplement: Supplementary file 3 — 10.1186/s12898-016-0089-5 The raw chemical data (total ion count) per sample for Atta colonies. Peaks are numbered according to Table 1 and additional file 1; sample names include information about colony identity (first word) and whether the sample is a cockroach (“roach”) or a worker (“mw”). [file 12898_2016_89_MOESM3_ESM.csv]

peak	figtree-mw-03_40_dbc.d	figtree-mw-01_40_dbc.d	figtree-mw-02_40_dbc.d	figtree-mw-05_40_dbc.d	figtree-mw-06_40_dbc.d	figtree-roach_40_dbc.d	figtree-roach-01_40_dbc.d	figtree-roach-04_40_dbc.d	figtree-roach-05_40_dbc.d	figtree-roach-06b7_40_dbc.d	resort-mw-01_40_dbc.d	resort-mw-03_40_dbc.d	resort-mw-04_40_dbc.d	resort-mw-05_40_dbc.d	resort-mw-06_40_dbc.d	resort-roach-01_40_dbc.d	resort-roach-03bis_40_dbc.d	resort-roach-04bis_40_dbc.d	resort-roach-05bis_40_dbc.d	resort-roach-06_40_dbc.d	waterpipe-mw-01bis_40_dbc.d	waterpipe-mw-02bis_40_dbc.d	waterpipe-mw-03bis_40_dbc.d	waterpipe-mw-04bis_40_dbc.d	waterpipe-mw-05 bis_40_dbc.d	waterpipe-roach-01bis_40_dbc.d	waterpipe-roach-02bis_40_dbc.d	waterpipe-roach-03bis_40_dbc.d	waterpipe-roach-04_40_dbc.d	waterpipe-roach-05bis_40_dbc.d	new-mw-01_40_dbc.d	new-mw-02_40_dbc.d	new-mw-03_40_dbc.d (low conc)	new-mw-04_40_dbc.d	new-roach-01_40_dbc.d	new-roach-02_40_dbc.d	new-roach-03_40_dbc.d	new-roach-05_40_dbc.d	new-roach-04_70deg very slow_40_dbc.d	playarea-roach-01bis_40_dbc.d	playarea-roach-02bis_40_dbc.d	playarea-roach-04bis_40_dbc.d	playarea-roach-05bis_40_dbc.d	playarea-roach-06b_bis_40_dbc.d
1	4221429	165229	4198165	5888171	17319104	2242608	783466	1355045	10722088	14118127	6191256	18518639	10399916	160648	600962	48927	4760374	11583165	5807089	2558207	10545422	6945073	8920419	10125845	6730104	9091778	10741878	4829744	489818	11746122	7228239	9971640	1359497	6564945	43336	606715	4166786	2003378	3468193	12684354	4980076	11086858	7203950	22434683
2	86344388	31154417	40205477	60826050	30327222	119792413	13886480	53280861	37357105	50019720	26468844	52502387	63540441	143204154	31974416	170982037	8310798	16819093	14842266	36298591	139088758	131387587	110015584	113484766	91503930	130273196	115288688	93193540	215221353	119483998	15163381	25809984	3691822	13806564	4458654	67353697	10640832	45250967	12317492	21670690	41807143	37261762	61826361	74889482
3	1338795	419131	2863908	1698562	848042	1658588	41323	13111016	17042124	774074	697283	5731700	3203503	4800154	558552	10963849	114866	484989	475263	381168	1185775	1400378	2810323	2026456	3352998	693647	1219092	791564	1297377	1074569	645227	1475280	38616	474067	16513	660928	228855	750399	528952	1100743	207707	11796651	9791682	1426379
6	4871317	2799280	4963336	4996454	5875266	14342059	4292708	4728117	5338406	4877039	3584435	11588939	19577850	13432398	7196423	20619026	471907	814528	684290	5837387	790649	838560	19711404	68711057	81068	721182	480104	3124958	269848	685948	1485401	4491440	597233	1623118	36344	5051150	1839814	5156634	1571511	202365	624300	669959	204589	236461
7	1917005	510689	992671	603817	777885	486181	402227	11520003	12449263	392606	841612	3234674	4051271	3023505	1081244	2191056	34879	190124	67632	423108	938901	842723	2106233	1210954	569329	1319243	382772	474086	1287458	770735	51104	840961	18893	121490	16120	471847	69701	632475	224689373	451644	536994	7829749	6378794	284601
standard	794370411	496747796	708878742	733042137	853026924	1888187746	711999702	653382593	689083452	756051985	837382924	2179568702	2467951428	1701847065	1313587059	2193355554	45671321	320527544	330989479	1030326424	999635775	658491773	1897319034	1366859269	305108077	862247176	522773902	622795336	1652733120	640724094	441423738	689558366	290444070	411129980	31673119	643830657	400997043	614477252	325722571	460361497	358989179	429343318	357903333	662765910
8	11095028	2708617	3309438	3088566	5830306	3616591	280601	5028169	5392087	1559601	2330249	35119578	12128108	26027689	4718506	4444291	143620	62943	76850	986831	10908522	10719192	32730266	6508262	1684899	2017065	2490117	1138076	4064486	2156074	4307331	4799030	308119	7241056	22470	647498	230319	1158816	165140	264828	562788	3390739	2736740	1739995
9	3614656	2703658	13998701	3949195	33772933	7989564	7435536	740963	19402	4605708	4667603	16389110	54585114	16030763	12965210	6996645	51440	236138	129458	5350980	25810019	7791680	7829865	96655959	383547	1594212	5758072	5248638	10406751	3925054	384115	2492301	23402	1050805	24942	4843285	171776	10435852	1024608	544450	920983	488479	766414	1646017
10	9572370	2669901	4209555	5135836	6071412	5941293	617900	12425780	13221163	1190508	2548920	29172192	15193593	21972347	6689214	6288784	217396	661808	61333	749922	26311	7032202	31285536	366841	2250995	2661201	55242	480530	4232342	679941	5024359	5835067	796736	5494572	51196	1016643	208787	1482690	493619	529638	385484	8358052	7210610	1444430
11	331855728	128554959	140334266	142929670	207997579	7705064	792443	9419987	9524965	3674766	62162370	1031371196	603573571	656749483	316393556	14903605	1025169	827133	861720	2650477	311218168	213920457	967889368	261302079	65289552	5356927	3529056	3238052	7997559	3681238	183185325	244722954	14965061	196371252	11256	3076918	1069764	2310734	539775	481512	3583903	6295117	5814819	3408593
12	30010082	12358348	17564444	9990452	25601260	6997999	1829750	13426022	13777477	3106510	5334344	75162718	53822966	67922418	23421287	12923203	680507	2027102	441677	1816389	36059732	22199979	100232070	36337625	6721827	7388496	4026605	3231015	6914008	3996301	16410534	20745796	1327648	16411080	15034	3136590	616175	2366165	609242	679667	2267488	10687836	8055941	4192408
13	13772861	5642260	14074746	11059732	12188540	35518102	6206938	8702416	10226052	14308521	9024083	53402738	27335093	56716249	17356445	64797606	589749	4613405	1836778	6626842	20133354	16577475	30195052	27988266	14760425	27704679	15672289	11354434	39496989	15413126	8121053	14183445	1189606	7196442	230965	15165601	3226335	9998849	4226579	6696326	8988339	6525572	5416204	16474645
14	182972916	79019444	88061273	75384871	130415645	23733746	3264199	9460854	10219249	8955833	43891902	369780043	309527848	359948385	144835251	15883367	855378	2517752	1097998	3514976	183525055	93434043	502443050	205645678	51014845	17514182	4358447	5573379	9380960	7192622	115376583	141293753	5430074	82013507	273717	2864385	2410364	2201704	113027	3233011	1289601	8592781	11751734	854336
15	35515191	7782590	18829826	21657224	15715599	71133020	1311727	19880394	22244169	29498385	11292304	32029623	59181175	75195960	20154347	133015182	662438	2317349	3213116	12451842	40463069	34127153	22462998	23394982	27646696	48068640	29413606	25701332	79320569	29790052	6161061	17780499	214576	10041073	184018	27688630	5367181	19276409	7635593	6775050	12609105	12980134	13693520	34137861
16	99430890	95402515	168979454	72925952	276727121	131737597	115091031	30452899	35991252	76590993	366213679	707273305	581253288	263331043	683916776	153844260	6051939	33360203	70041644	282391175	185145032	109425856	333759980	738213669	26361642	93229244	82612678	85727829	144287156	115411199	299824649	150378921	7341717	49477125	116762	27139824	35599987	95738985	142516372	85097858	49289097	23362192	18708366	60724229
17	31514133	12708809	18340454	12720457	21151699	14333807	2759613	9374909	10530248	6382792	8736561	35761408	59985249	7405085	16970651	175694835	807665	1476283	69338980	4532076	23717770	5294794	60655050	50825723	10152976	16384654	8442467	3806113	6608006	4022908	12132260	17087692	463916	5302127	213627	2471555	608309	739621	78111	2116022	219831	8397365	10154409	3456904
18	42869751	15279892	33478231	26761030	30020515	87077878	490358	21784070	23525837	37849637	7193820	39461298	67914038	113278717	5149785	152179278	496442	1469149	2244486	7143355	45204099	45695511	48584782	18463446	25649228	49701214	41704875	36549624	103637244	34879301	6874892	15434408	1787854	7023383	921268	30286473	3867326	25041331	3218702	3750216	5801927	3183531	18001920	43093984
22	396777563	213975190	234030263	216552881	212100484	804313237	92160096	46901925	60088773	224869195	164041366	501984734	1097653858	1091612486	267218953	280160532	16419082	52828223	46769628	97559397	337180963	92508561	642631359	421722616	129755574	675481974	130977900	192545625	327972329	212799633	239356192	361440680	5503049	63504759	8141650	71995534	53042170	66129087	15711921	136008297	36223784	126978911	282552606	5116230
23	69697427	16554300	45323908	36947734	40089554	83860141	4634806	30085420	30759462	48095134	10379013	56276601	88513953	165137707	18709476	206695239	1420559	2710080	2477737	17437470	56569427	52839967	68498758	87096356	27845821	51036392	60398164	41815054	126405845	53798442	8368016	14906901	772840	8313280	1669740	115854386	5739272	31943305	5132664	5790579	9656105	19282927	19950821	58620762
24	24445429	7015549	19459269	12923064	17864698	47294259	2039667	11715391	14529061	22153602	164019583	502893379	1098090853	1091475015	267335084	275512677	120796	53449575	557211	97431643	7196333	23284329	27239716	30844939	9672499	18271149	4305765	16621808	45949920	24709343	51104	110942	8500269	163307	449142	19563245	96806	14365101	1341575	1304271	2307227	4026589	6079088	17630577
25	106854343	31698256	69971140	49754042	64444760	185327842	6671476	48567172	58442692	71621460	11914153	273562	134535786	269867981	18892046	312957933	823947	3111523	2770858	3888365	109747947	92213922	111042693	138141821	37249780	71901603	81922805	63357069	188040108	84090329	10016634	18354280	2708771	10003765	2515094	58991864	5219062	39501628	4776068	6979259	10053945	30147446	34705955	85874750
28	24858387	10249933	14778742	12271712	18428825	84187547	98376	16607184	18602245	29462443	8565361	58143087	35423160	53513479	23241857	36309292	1599643	3622374	3486951	29403750	34034774	20854194	65554326	49344010	8815225	46787757	27576649	24851624	50059102	35029399	7794971	12101035	2644340	7798813	715091	11179996	2812949	9009732	1644580	1415181	1067431	2021167	18131427	5100440
29	71052913	20371408	47242531	38606124	47212244	125585442	5003862	31408016	33771864	49637292	6925700	36328361	94539137	5739483	12737448	6255086	1060234	2181760	1011733	19962261	78188810	62912321	86947631	90198706	26618029	51975389	56118228	41667856	126405222	58641332	7377604	14414191	1157902	7580983	1908210	45371119	3999862	31625137	3394612	5021524	6138832	21285206	23084960	53754022
30	7573364	624567	21173692	1549835	17010034	27027769	1929301	14484910	176201	3268799	3472323	27894273	20889279	21606443	4695382	106027934	48240	1051529	415725	1352333	10266799	5315224	35520404	25988240	9979908	8718128	26327119	22119219	59836644	25215726	8304439	4257628	3803145	7135437	521694	10580359	1597125	556627	684902	2337349	651902	1092552	502461	439022
32	349298491	114408007	177729525	115185243	312143930	390825096	38503279	36354465	30018320	156851408	297010547	1415075926	948349228	990041847	263255285	261180407	11902212	61344500	18062203	38620188	562086702	258787658	1398717819	413898018	170655881	344244170	117249300	128577558	266843521	137467848	321033553	342640482	5124757	240968385	5466174	61368382	65219680	28829346	7934656	62369058	21430979	129524298	79290111	2088482
33	6259994	1335254	1742388	1980157	4303600	18541950	1056391	737195	218454	2544312	4118108	36499727	23904552	18354690	4819443	23805872	194385	946919	537032	1717711	7634526	3474550	27136121	6836603	2807400	8832164	5614854	1347867	10149170	2315212	7679798	5997316	240075	7049525	100960	153328	1895698	604423	247430	1362117	716685	2633910	1311626	1505445
35	71241	263654	937694	412573	454543	2031388	12083	376501	5754957	158463350	188706	868955	949907841	980616145	2158367	3644922	40577	35524	134763	3608908	1531821	384576	5746760	1611087	2816299	272998	1647115	583784	2018633	223294	51104	110942	4723	103767	115809	6235944	1221771	4186345	231445	612507	66479	222218	158738	2205123
36	8141468	2916660	4236040	5691706	4870250	18464509	1241219	4131189	6102802	6228985	3803537	211510	11579523	17135756	1977520	30788203	72750	392904	433204	5497388	11297925	4190669	1949329	10899707	1500831	10083802	6722173	5076297	13247372	7168692	51104	110942	4723	37976	73012	1547471	36038	112529	59475	312663	460876	3087814	3573668	3195536
37	10832877	3472536	6034527	9071976	10079887	33685838	3918136	7756585	9188792	14603986	477524	15663005	22358385	25196469	5317627	21051745	720486	410693	5183897	14409877	18692584	13563259	16295851	11758460	4905848	8581345	22433744	14142724	59042394	24374277	51104	110942	4723	547428	29408	9442752	76638	423333	52139	7185587	3388916	263299	14485045	6961894
39	4549182	2608679	4500988	1861388	3277902	7677136	1914581	1022876	1590948	2795748	328169	21242198	13201829	10663019	9828201	7379340	248979	175415	216331	3021032	4988974	4187372	9319959	3232650	1132205	6688891	2655268	1946525	6036603	2458835	10717928	4997987	3253049	9350636	16189	2087211	2117447	373856	642635	1555955	770989	2311285	1118838	75337
40	7179160	5742489	9000741	14989245	8335122	5107751	465386	18262527	17824015	11257440	1175301	55113474	18977370	19840136	7083953	3703394	325050	471820	366905	9509269	20564822	3767032	68780710	6551496	5440480	8018830	18455648	5484549	47256250	2220099	51104	110942	716088	605113	258338	22675314	47403283	15425218	14849208	2112737	1349290	6477680	7031579	18206298
42	102493026	50631619	55816227	53456157	140464582	124870319	28255707	22434458	39246215	48681723	124107107	490843075	238445028	350039899	101542907	265668341	4297603	26611233	16805083	52149560	271115449	81904687	639446046	80148803	63688733	163646607	86562675	74578803	127905024	12780281	122336234	192565999	4411276	102540981	3165690	59739867	34646895	49605834	10481183	24456558	20647610	82738288	27125188	35908191
43	315742053	138468556	152218447	123843304	275650725	424208727	53883	79098159	85688637	164548418	356569618	1327801389	980654684	893163335	371599225	480575226	18688166	108965064	73672953	181225576	446319553	214691341	1158711069	312818507	144324227	568934211	167269469	182863978	476133261	154662437	464500892	585687616	6936393	348172649	13126237	159401405	159298394	135731185	41442234	126198336	81435999	237646025	96955273	1087366
45	9046482	2475409	3359353	43706	53753705	2727539	46039	3027460	1772626	2136848	7036813	20088828	15608305	9495370	3609944	8135009	145143	1618166	814551	3582223	21033934	3657597	53210955	12529022	3085048	7240077	50023640	3988555	6797670	896422	4510977	4431435	1071480	7342746	130858	595447	1161855	267206	548656	1333206	1760200	3487454	616671	429490
46	8643833	2953190	3148748	174824	16154230	898645	300802	2412049	2460790	2206276	3996373	20030765	13671752	14964098	5454556	1790068	150359	359335	494219	7994068	26188170	4082194	52635522	12664854	3090549	7370340	4754650	4603708	9694168	3429967	3143381	3244813	1006705	6232600	260361	1119758	707719	137094674	336899	1145330	1176809	4214072	328679	2373048
47	15903623	3630179	2714471	4773272	23236499	2099018	66199	2806490	2881510	3463210	7083290	43645215	27769422	24809974	4241436	16889846	182971	955416	284731	3731530	40673420	8623241	91528302	11929250	6075169	15941018	9181059	8114870	22782123	3326867	6806509	9015642	473945	8654955	23438	4735105	1905481	3689233	604758	1233404	1186809	7216728	1024007	510214
48	133093101	43861017	51563510	43086699	116787368	1223991	12103004	29051538	25285386	46083825	71270671	357278368	304735181	225853266	68823160	127053694	2727756	21966604	11576534	40509410	211565109	64904764	511227307	96216293	39919003	120235032	53704674	56345498	129132616	33924078	79504168	100658929	3222289	104248977	1942468	37707464	31081099	33384313	9423908	24535178	12511872	59514551	20881191	1725347
49	104280514	64484482	49879611	542977	68658183	5086743	19013099	24304967	26399216	59414441	80005809	278542802	308183267	4234053917	87136122	36875540	4860030	30959925	17214960	1123265	106534300	57251826	285740132	71913998	37130063	134627710	40976616	48052833	96037820	44953388	134116468	143121667	4405198	119267859	3805268	46236275	48501843	48528329	14209834	40193662	20523127	69582609	30898518	137738
51	20624552	5679001	406057	5378199	7219707	127814142	4728218	6674216	4541623	2676111	7734516	274292798	14766923	200440571	3165137	32312837	498488	1644362	1015149	5128997	14527645	6217285	20710975	9062989	5606327	9136357	2772345	2508865	5487505	2038483	10342293	2973486	196825	15388779	489963	5299669	3283826	5734600	1387558	1062660	1827671	8479507	254079	97743
52	66336400	38166839	36921686	36008350	47254993	89376867	12776814	17213960	20901027	34628923	55313941	219011761	219880780	337295071	69938716	91608095	1622240	14981724	9387415	32536725	68554947	45642668	169358334	58595603	22819743	80454700	26735857	27463061	73408018	26021256	95891526	115560803	2663116	74690983	1896930	37027244	29702548	31809517	8437501	23172533	12032696	43529787	17906982	466667
53	7661969	7044531	19498268	19420326	64622672	3683109	8633739	13800965	11488923	16700675	21482466	24008601	109493640	21209388	15140849	11457078	1105559	6080168	2242867	16334444	28067060	30584656	62287474	45122928	18443887	3816701	26310900	3008410	3955335	15370279	51104	28344022	2594378	31445972	61252	17727389	68790	14456977	2902858	926455	4620144	25865152	6451986	6450476
54	61772547	21698900	33178161	46271763	119168183	37083201	6506882	14789867	21696486	18522282	68906628	102235226	94864765	278243002	52918021	198543337	3315377	18769113	8835304	26011132	35029472	19245561	140913615	73321825	36601020	64496119	48588204	48245332	49162649	25413128	73413515	36085527	4723	77544725	72769	17320864	24731220	37682781	8524858	17308018	13838824	56772413	15628337	374764
55	22996684	7598445	7438376	8945197	23512498	24681551	215279	3063752	4686175	5657830	12309458	65538790	58108342	63495440	12522139	44990113	985191	2466684	3138936	6016035	41649644	7969574	95941154	12258639	4683254	21910624	5454549	7556674	24404561	6531795	21926432	24070659	4723	16829096	77048	7266788	4731845	7418652	1494185	4242249	2409302	11235047	2739912	213946
56	31701302	11755970	8290167	12138615	44126021	24317174	6390676	6822584	6881415	8201613	26511840	101240691	95424110	94648303	22380696	63313237	775522	4204668	2546437	13087095	63351289	12684137	135041595	20467938	9720347	29203028	11889408	12287392	44937159	5833655	29943466	49889710	1093860	30784520	546925	13752718	8125871	12761753	2752940	5468368	3928266	17960020	4376714	88491
57	10870065	3212041	2808688	5005531	8807307	2045313	1371732	2330231	2437153	3386736	3002742	19544571	24739229	28693552	2991044	17016578	67622	975876	70291	3752289	17098949	3602328	37687254	3118679	2123571	5319356	2640516	2589192	9458961	2883828	6228736	6687047	2374780	8070791	44986	2821561	1731545	2461059	396826	1126613	1141146	3837908	1847042	386666
