# Supplementary material for: Chemical disguise of myrmecophilous cockroaches and its implications for understanding nestmate recognition mechanisms in leaf-cutting ants
Source: BMC Ecol. 2016 Aug 5;16:35. doi: 10.1186/s12898-016-0089-5 (PMC4974750; doi:10.1186/s12898-016-0089-5)
Supplement: Supplementary file 4 — 10.1186/s12898-016-0089-5 The data collected in the behavioural experiment. Included are raw numbers of the occurrences of different behaviours (ignorance, investigation, grooming, threat, biting) per replicate and information on whether (1) or not (0) a cockroach died within 48 h in the aggression arena. [file 12898_2016_89_MOESM4_ESM.csv]

replicate	ignorance	investigation	grooming	threat	bite	number aggressive acts	interactions	aggressive acts per interaction	cockroach species	cockroach origin	worker origin	combination	died
1	1	5	0	0	0	0	6	0	Ao	388	388	nm	0
2	1	11	1	0	0	0	13	0	Ao	388	391	col	0
3	0	13	0	5	1	6	19	0.32	Ao	388	391	col	1
4	3	7	0	0	0	0	10	0	Ao	388	388	nm	0
5	2	2	0	0	0	0	4	0	Ao	388	391	col	1
6	1	4	0	0	0	0	5	0	Ao	388	391	col	0
7	0	12	0	7	3	10	22	0.45	Ao	388	fig	spec	1
8	0	9	0	0	0	0	9	0	Ao	388	391	col	1
9	0	5	0	2	2	4	9	0.44	Ao	388	fig	spec	0
10	0	2	1	0	0	0	3	0	colombica	fig	fig	nm	1
11	1	8	0	11	7	18	27	0.67	colombica	fig	388	spec	1
12	0	3	1	10	6	16	20	0.8	colombica	fig	388	spec	1
13	10	8	0	0	0	0	18	0	Ao	388	388	nm	0
14	1	2	0	0	0	0	3	0	Ao	388	388	nm	1
15	1	2	0	1	0	1	4	0.25	Ao	388	fig	spec	0
16	1	6	0	6	1	7	14	0.5	Ao	388	fig	spec	0
17	0	0	0	1	0	1	1	1	Ao	388	fig	spec	0
18	2	4	0	0	0	0	6	0	Ao	388	388	nm	0
19	0	1	0	41	26	67	68	0.99	colombica	pipe	fig	col	1
20	2	5	1	3	1	4	12	0.33	colombica	pipe	pipe	nm	1
21	5	4	0	0	0	0	9	0	colombica	pipe	fig	col	1
22	0	5	0	6	2	8	13	0.62	colombica	pipe	407	spec	1
23	0	5	0	12	8	20	25	0.8	colombica	pipe	407	spec	1
24	4	4	0	0	0	0	8	0	colombica	pipe	pipe	nm	0
25	1	2	0	20	12	32	35	0.91	colombica	fig	409	spec	1
26	2	1	0	14	6	20	23	0.87	colombica	fig	bill	col	0
27	6	5	0	0	0	0	11	0	colombica	fig	fig	nm	1
28	0	3	0	5	1	6	9	0.67	colombica	fig	bill	col	1
29	0	0	0	8	6	14	14	1	colombica	fig	409	spec	1
30	3	3	0	3	1	4	10	0.4	colombica	fig	bill	col	0
31	0	1	0	4	4	8	9	0.89	colombica	resort	Ao431	spec	0
32	2	8	0	6	3	9	19	0.47	colombica	resort	new	col	0
33	4	3	0	0	0	0	7	0	colombica	resort	resort	nm	0
34	0	6	0	29	22	51	57	0.89	colombica	resort	Ao431	spec	0
35	6	13	0	4	0	4	23	0.17	colombica	resort	new	col	0
36	5	15	0	0	0	0	20	0	colombica	resort	resort	nm	0
37	7	8	0	0	0	0	15	0	colombica	new	new	nm	0
38	0	2	0	7	6	13	15	0.87	colombica	new	Ao431	spec	1
39	0	2	0	15	7	22	24	0.92	colombica	new	resort	col	1
40	6	14	0	1	0	1	21	0.05	colombica	new	new	nm	0
41	0	2	0	9	5	14	16	0.88	colombica	new	Ao431	spec	0
42	0	5	1	1	0	1	7	0.14	colombica	new	resort	col	1
43	6	10	0	0	0	0	16	0	colombica	new	new	nm	0
44	1	2	0	11	2	13	16	0.81	colombica	new	Ao431	spec	0
45	1	8	0	14	7	21	30	0.7	colombica	new	pond	col	1
46	0	1	0	16	8	24	25	0.96	colombica	new	Ao431	spec	0
47	1	14	0	20	3	23	38	0.61	colombica	new	pond	col	1
48	8	12	0	1	0	1	21	0.05	colombica	new	new	nm	0
49	1	3	0	0	0	0	4	0	colombica	new	new	nm	0
50	0	1	0	3	1	4	5	0.8	colombica	new	Ao431	spec	1
51	3	4	1	10	3	13	21	0.62	colombica	new	pond	col	1
52	2	1	0	0	0	0	3	0	colombica	new	pond	col	1
53	0	0	0	0	0	0	0	NA	colombica	new	Ao431	spec	0
54	8	6	0	2	0	2	16	0.13	colombica	new	new	nm	0
55	1	2	0	0	0	0	3	0	Ao	Ao432	Ao432	nm	0
56	0	5	0	3	0	3	8	0.38	Ao	Ao432	Ao431	col	0
57	0	7	0	22	12	34	41	0.83	Ao	Ao432	pond	spec	1
58	0	1	0	0	0	0	1	0	Ao	Ao432	Ao432	nm	0
59	9	5	0	0	0	0	14	0	Ao	Ao432	Ao431	col	0
60	4	4	0	3	0	3	11	0.27	Ao	Ao432	pond	spec	1
61	3	10	1	2	0	2	16	0.13	Ao	Ao432	Ao431	col	0
62	0	3	0	5	3	8	11	0.73	Ao	Ao432	pond	spec	1
63	3	1	0	0	0	0	4	0	Ao	Ao432	Ao432	nm	0
64	7	11	3	1	0	1	22	0.05	colombica	resort	resort	nm	0
65	1	0	0	0	0	0	1	0	colombica	resort	pond	col	1
66	0	4	0	6	5	11	15	0.73	colombica	resort	Ao431	spec	1
67	11	8	0	0	0	0	19	0	colombica	resort	pond	col	1
68	0	16	3	9	3	12	31	0.39	colombica	resort	resort	nm	1
69	0	2	0	5	2	7	9	0.78	colombica	resort	Ao431	spec	1
70	0	7	0	10	6	16	23	0.7	Ao	Ao432	pond	spec	1
